# Supplementary material for: Longitudinal monitoring of type 1 diabetes progression to disease onset
Source: Sci Adv. 2026 Jan 28;12(5):eadw8946. doi: 10.1126/sciadv.adw8946 (PMC12851030; doi:10.1126/sciadv.adw8946)
Supplement: Supplementary file 2 — Data S1 to S3 [file sciadv.adw8946_data_s1_to_s3.zip]

Archive with 3 entries (3 files):
- adw8946_data_s1.zip
- adw8946_data_s2.zip
- adw8946_data_s3.xlsx
