# Supplementary material for: Longitudinal monitoring of type 1 diabetes progression to disease onset
Source: Sci Adv. 2026 Jan 28;12(5):eadw8946. doi: 10.1126/sciadv.adw8946 (PMC12851030; doi:10.1126/sciadv.adw8946)
Supplement: Supplementary file 2 — Data S1 to S3 [file sciadv.adw8946_data_s1_to_s3.zip › adw8946_data_s3.xlsx]

## Sheet: Sheet1
	NOR controls											NOD non-progressors													NOD progressors
Days post implant	Blood glucose levels (mg/dL)									Mean	SEM	Blood glucose levels (mg/dL)											Mean	SEM	Blood glucose levels (mg/dL)										Mean	SEM
0	95	114	102	113	157	113	202	157	141	132.667	34.5362	153	162	195	134	118	96	110	129	124	134	110	133.182	27.9922	227	132	128	114	142	110	126	112	105	105	130.1	36.2199
3	111	124	113	139	114	161	131	115	130	126.444	16.1873	105	131	119	113								117	10.9545	109	100	112	133	131						117	14.4049
5	140	132	143	140	113	144	127	118	189	138.444	21.938	125	118	125	107								118.75	8.5	102	108	119	122	132						116.6	11.8237
7	119	156	129	148	116	116	113	91	180	129.778	26.9804	118	124	125	118	130	119	118	98	93	139	111	117.545	13.2012	112	108	115	135	135	95	107	106	95	120	112.8	14.0618
10	158	164	183	125	117	187	121	121	188	151.556	30.6925	150	156	147	140	118	113	116	111	93	124	109	125.182	20.1138	135	171	136	144	121	105	112	92	100	131	124.7	23.6458
12	131	111	116	114	112	164	113	119	119	122.111	16.8259	117	101	116	100	112	111	100	102	97	120	108	107.636	8.04081	107	101	107	113	113	91	107	107	93	105	104.4	7.42668
14	175	164	185	130	218	151	112	140	172	160.778	31.7284	185	143	163	120	104	77	98	108	104	120	84	118.727	32.97	171	175	159	167	116	97	115	104	94	109	130.7	33.0557
17	135	102	118	160	133	115	114	107	102	120.667	18.9473	90	90	128	117	101	77	94	89	92	107	89	97.6364	14.6032	102	87	100	109	98	104	99	101	97	113	101	7.02377
19	121	99	112	99	117	127	86	103	110	108.222	12.7552	104	113	109	111	104	84	93	107	83	108	76	99.2727	12.9622	110	99	100	107	107	96	95	103	93	77	98.7	9.48742
21	115	103	91	97	114	117	110	103	113	107	8.9861	100	92	94	100	110	76	104	92	91	100	86	95	9.26283	94	109	90	102	97	108	91	108	93	101	99.3	7.33409
24	134	115	100	134	135	129	115	103	119	120.444	13.3988	101	88	105	94	99	80	105	104	95	106	105	98.3636	8.39372	99	103	97	93	89	100	102	103	93	98	97.7	4.73873
26	128	112	107	104	113	116	89	101	121	110.111	11.5157	88	90	115	95	110	72	97	97	102	102	102	97.2727	11.516	92	94	99	111	86	109	107	102	114	114	102.8	9.80703
28	111	122	93	102	103	96	111	111	121	107.778	10.1338	93	91	107	93	118	66	94	90	88	98	84	92.9091	13.0189	95	88	95	110	77	105	115	92	110	99	98.6	11.6352
31	146	100	96	96	106	109	115	113	99	108.889	15.608	105	91	126	94	124	84	94	85	89	111	88	99.1818	15.1315	83	90	87	116	87	104	102	93	95	89	94.6	10.0355
33	115	90	90	90	106	89	97	83	91	94.5556	9.96382	84	75	91	97	106	100	105	84	80	107	80	91.7273	11.7651	89	81	86	114	94	97	135	88	90	95	96.9	16.0447
35	111	87	97	112	103	98	110	101	80	99.8889	10.9367	89	85	121	84	124	98	89	105	94	108	92	99	13.8636	84	82	84	114	99	111	88	100	91	88	94.1	11.4256
38	132	98	91	108	114	110	133	109	116	112.333	13.8112	90	101	106	90	95	61	100	89	115	105	85	94.2727	14.2063	114	98	103	101	86	84	103	107	88	94	97.8	9.7274
40	118	106	105	111	109	123	125	115	107	113.222	7.4293	102	121	117	99	104	85	92	96	92	114	95	101.545	11.4662	123	118	111	109	120	111	102	93	100	109	109.6	9.35949
42	114	91	95	108	104	112	99	91	103	101.889	8.5505	119	83	76	104	97	93	97	100	90	110	137	100.545	16.955	113	106	113	99	77	97	107	99	92	95	99.8	10.8095
45	118	103	92	113	98	102	99	81	113	102.111	11.5374	91	91	99	92	108	100	88	97	92	125	90	97.5455	10.8015	95	75	88	113	109	101	89	91	98	93	95.2	10.9016
47	128	82	101	75	112	123	114	90	107	103.556	18.1598	90	85	102	94	120	95	98	114	94	105	85	98.3636	11.1649	100	86	92	108	92	107	91	93	91	92	95.2	7.31513
49	119	96	90	71	104	107	95	109	96	98.5556	13.63	109	85	120	95	128	94	84	87	83	98	75	96.1818	16.5337	117	108	100	120	142	97	93	83	103	89	105.2	17.396
52	115	115	134	84	137	132	125	119	115	119.556	15.9068	78	110	119	94	115	108	101	104	103	105	107	104	10.927	121	113	103	120	118	100	103	104	102	105	108.9	8.19824
54	121	98	110	74	118	104	107	88	132	105.778	17.5981	78	81	94	94	128	93	86	119	98	101	101	97.5455	14.9891	99	103	102	128	136	93	96	94	101	108	106	14.5297
56	116	181	123	140	181	207	107	136	165	150.667	34.3184	107	112	109	121	106	94	80	93	87	99	77	98.6364	13.8367	116	97	90	100	120	106	102	105	102	93	103.1	9.35058
59	99	77	152	132	124	154	117	101	169	125	29.95	102	88	110	188	94	82	92	106	94	97	84	103.364	29.3744	105	96	121	106	135	107	95	103	108	91	106.7	13.0047
61	150	105	146	158	161	169	113	107	178	143	27.7218	104	116	115	117	98	72	119	107	99	102	77	102.364	15.6734	105	100	100	97	119	126	107	110	124	107	109.5	10.2334
63	104	114	132	106	174	88	143	114	108	120.333	25.6905	105	89	104	89	111	91	95	92	113	104	85	98	9.69536	127	120	109	88	93	110	102	111	113	97	107	12.0922
66	106	145	138	120	124	94	155	95	118	121.667	21.4068	105	101	101	102	110	85	99	106	96	110	93	100.727	7.43089	141	98	110	112	104	134	92	143	120	93	114.7	19.1546
68	103	101	104	99	165	97	110	109	127	112.778	21.5103	111	104	105	92	108	107	102	93	100	113	88	102.091	8.10499	137	110	123	112	102	117	113	148	101	98	116.1	16.0586
70	130	133	106	148	99	91	115	98	100	113.333	19.4936	93	83	94	100	117	102	74	99	96	99	94	95.5455	10.8569	140	124	127	103	89	124	101	125	126	94	115.3	17.0232
73	132	98	115	99	95	90	112	106	108	106.111	12.6831	109	96	116	103	95	99	101	133	118	113	92	106.818	12.3436	173	138	157	87	106	172	96	243	135	105	141.2	47.3188
75	122	95	95	103	118	88	93	119	117	105.556	13.3801	101	99	96	93	102	128	114	111	103	115	92	104.909	10.9768	185	143	137	80	108	242	110	196	136	127	146.4	48.1691
77	116	102	92	84	118	98	116	103	143	108	17.4857	100	100	95	89	110	116	93	133	100	118	88	103.818	13.9558	127	106	159	97	124	343	104	379	169	113	172.1	102.569
80	116	105	94	105	130	109	106	96	89	105.556	12.3401	104	96	97	86	116	111	92	133	117	114	88	104.909	14.5976	195	146	187	111	116	146	103	246	112	105	146.7	48.1757
82	113	82	107	114	99	121	102	77	109	102.667	14.7054	110	108	124	107	128	107	129	128	115	112	92	114.545	11.6307	283	159	216	125	113	157	98	314	135	130	173	73.8647
84	113	111	110	117	99	104	108	100	97	106.556	6.91215	102	93	95	93	109	113	99	124	99	156	98	107.364	18.7044	386	190	168	108	124	207	93	413	158	120	196.7	112.981
87	129	99	110	120	111	104	113	109	118	112.556	8.90381	102	104	98	85	112	109	104	109	114	125	107	106.273	10.0408	405	129	159	113	144	326	112	459	313	96	225.6	136.294
89	107	105	100	111	111	105	166	109	113	114.111	19.8585	108	92	110	88	97	117	113	117	118	174	100	112.182	23.0122	507	225	365	102	242	402	127	524	374	115	298.3	158.271
91	95	91	96	97	110	105	100	93	104	99	6.245	112	87	97	90	98	147	109	156	124	131	90	112.818	23.8362	454	181	278	94	432	378	134	570	412	120	305.3	166.475
94	104	105	124	97	130	110	120	97	99	109.556	12.3198	100	99	109	92	88	111	98	140	131	119	96	107.545	16.5128	600	422	448	133	536	416	122	565	292	98	363.2	190.515
95																96	135	82	139	119	129	95	113.571	22.4489						470	156	562	450	104	348.4	204.624
96	108	109	111	119	109	100	82	107	118	107	10.9772	123	81	111	105								105	17.6635	526	329	486	140	555						407.2	172.973
98	114	100	98	95	116	102	94	101	112	103.556	8.3083	104	85	106	84	102	123	105	129	142	159	97	112.364	23.4618	568	282	426	133	568	463	173	125	600	131	346.9	199.339
101	137	101	115	110	109	105	102	103	106	109.778	11.1218	113	93	123	100								107.25	13.376		443	532	176	528						419.75	167.603
103	129	97	109	117	118	95	98	117	114	110.444	11.5986	104	105	112	92								103.25	8.30161		538	559	206	600						475.75	181.667
105	122	112	94	91	110	102	119	107	105	106.889	10.3494	109	111	113	87								105	12.1106		515	575	127	600						454.25	221.063
108	118	99	92	85	110	102	102	125	131	107.111	15.2188	116	99	144	95	102	106	114	125	129	130	117	116.091	15.0363		517	600	333	600	525	180	600	600	148	455.889	186.278
110	101	111	100	113	93	120	95	137	114	109.333	13.9014	150	86	135	101	131	148	123	149	143	126	97	126.273	22.4904		515	600	186	600	600	308	600	585	184	464.222	184.135
112	92	107	94	126	113	111	110	110	113	108.444	10.2605	119	133	227	96	107	126	131	135	116	144	118	132	34.2899		538		288	600	555	153	600	530	184	431	189.921
115	118	117	111	90	110	108	110	111	113	109.778	8.12062	107	92	124	109	110	147	176	176	149	168	121	134.455	30.0645		600		469		589	371	600	559	265	493.286	131.601
117	101	100	110	114	118	109	111	103	111	108.556	6.06447	143	93	132	110	99	199	208	129	144	153	128	139.818	36.6301		600		514		600	410	600	600	391	530.714	94.4929
119	115	103	111	87	118	90	98	112	94	103.111	11.4285	125	88	123	93	119	87	132	179	115	127	131	119.909	25.8784				384			419			353	385.333	33.0202
122	104	97	106	99	112	115	112	96	118	106.556	8.12575	119	187	119	99	97	136	128	130	131	143	117	127.818	24.2232				494			525			328	449	105.929
124	117	103	110	103	105	114	122	120	111	111.667	7.14143	121	109	132	102	109	160	142	179	126	131	135	131.455	22.8358				501			478			350	443	81.3572
126	122	94	103	89	94	110	84	110	105	101.222	12.0081	111	94	121	98	100	110	125	128	141	126	116	115.455	14.4801				600			473			391	488	105.304
129	111	115	110	92	109	112	121	88	107	107.222	10.604	105	95	113	87	105	136	313	129	121	147	154	136.818	62.1077							485			458	471.5	19.0919
131	119	101	110	95	108	106	87	122	98	105.111	11.2299	102	95	134	92	101	146	361	138	133	133	119	141.273	75.3208							522			505	513.5	12.0208
133	107	100	88	98	127	111	94	102	108	103.889	11.2633	100	99	153	84	103	149	212	176	180	132	152	140	40.403										524	524	0
136	102	114	108	108	121	132	99	103	104	110.111	10.6001	116	101	156	112	129	139	213	128	157	153	131	139.545	30.4446										600	600	0
138	139	92	101	109	106	150	132	114	101	116	19.7484	108	92	146	92	97	165	338	134	206	160	164	154.727	70.9424										600	600	0
140	125	89	115	80	111	128	70	105	96	102.111	19.9276	135	88	158	97	102	141	173	135	154	363	103	149.909	75.944										577	577	0
143	129	89	117	95	118	103	112	117	109	109.889	12.4644	108	104	161	109	111	138	183	137	167	192	129	139.909	31.5894										600	600	0
145	108	99	134	99	108	115	95	122	112	110.222	12.3671	103	110	129	98	145	137	275	144	139	132	121	139.364	47.8022										583	583	0
147	113	114	120	89	113	112	106	101	93	106.778	10.4376	103	113	161	119	119	136	167	153	149	183	127	139.091	25.3474										600	600	0
150	119	101	109	97	88	116	119	102	95	105.111	11.2188	110	89	127	124	99	123	208	154	141	156	139	133.636	32.4477										600	600	0
152	97	118	114	84	115	119	123	111	104	109.444	12.4209	92	115	140	107	105	111	220	170	170	147	159	139.636	38.3309										600	600	0
154	95	106	101	81	133	92	102	96	116	102.444	14.9926	113	101	154	91	107	163	223	167	150	181	182	148.364	41.0592										600	600	0
157	110	94	104	97	108	119	103	93	120	105.333	9.92472	109	95	134	93	105	128	194	137	122	191	135	131.182	34.0876										600	600	0
159	83	78	108	80	95	108	116	127	115	101.111	17.7654	114	92	138	110	95	124	146	140	92	236	209	136	47.2292										600	600	0
161	109	113	133	110	115	111	93	126	109	113.222	11.2781	124	120	143	105	93	137	129	148	124	146	133	127.455	17.0374										600	600	0
164	127	86	125	85	120	126	84	124	127	111.556	20.0319	117	102	161	104	121	142	195	143	130	150	131	136	26.8589										600	600	0
166	118	100	105	87	144	110	143	128	122	117.444	19.1449	114	122	144	123	122	140	188	136	120	110	136	132.273	21.4667										600	600	0
168	111	97	112	82	116	107	77	91	108	100.111	14.0396	103	82	105	87	97	226	140	132	104	141	141	123.455	40.4509										600	600	0
171	121	130	100	93	103	139	100	98	131	112.778	17.3765	115	94	150	93	101	114	190	130	141	150	174	132	32.249
173	108	122	102	100	104	112	87	94	105	103.778	10.0844	109	102	144	88	98	116	121	130	94	169	170	121.909	28.6058
175	109	102	95	81	113	127	110	113	104	106	12.8938	109	106	117	106	146	158	155	139	92	192	173	135.727	32.069
178	124	85	124	84	102	117	130	97	103	107.333	17.1756	107	92	144	97	111	176	176	129	68	160	250	137.273	51.3947
180	121	101	121	118	120	109	104	99	115	112	8.90225	116	90	135	102	109	111	175	167	77	144	178	127.636	34.711
182	117	89	118	85	97	92	85	103	104	98.8889	12.604	105	87	146	106	100	227	135	136	87	150	169	131.636	41.7331
